# Supplementary material for: Genome-wide identification of ethylene receptor protein-coding gene families in wheat and their regulated expression during development and under multiple abiotic stresses
Source: BMC Plant Biol. 2026 Jan 26;26:347. doi: 10.1186/s12870-026-08177-7 (PMC12918298; doi:10.1186/s12870-026-08177-7)
Supplement: Supplementary file 2 — Additional file 2: Table S1. Primers sequences used for gene expression analysis [file 12870_2026_8177_MOESM2_ESM.xlsx]

## Sheet: Sheet1
Table S1 Primers sequences used for gene expression analysis
Gene	Accession number	Type	Primer sequence (5ʹ to 3ʹ)	Location	Amplicon Size (bp)
TaERS1	TraesCS4A02G274300	FP	GAGGCTGTCTATGTCGGTTATG	FP: 2244-2265; RP: 2346-2366; Exon-4	123
	TraesCS4B02G039300	RP	CCCTCCTTGGTGAACTTAACA	FP: 2445-2466; RP: 2547-2567; Exon-4
	TraesCS4D02G036400			FP: 2668-2689; RP: 2770-2790; Exon-4
TaERS2	TraesCS1A02G096600	FP	CCCTTGACAGGCACACTATTT	FP: 1672-1690; RP: 1774-1795; Exon-2	126
	TraesCS1B02G127000	RP	GGATTGTATGGGACAGGTGAAG	FP: 2657-2675; RP: 2759-2780; Exon-2
	TraesCS1D02G105600			FP: 1817-1837; RP: 1921-1942; Exon-3
TaETR2	TraesCS2A02G000200	FP	GATGGACCGTGAGCACTTATC	FP: 2211-2231; RP: 2287-2306; Exon-4	96
	TraesCS2B02G023800	RP	GAGCCACACAGACACCTTAC	FP: 2356-2375; RP: 2431-2450; Exon-3
	TraesCS2D02G000500			FP: 1500-1520; RP: 1576-1595; Exon-1
TaETR3	TraesCS6A02G399400	FP	GTACTCGTCGGTGAAGTTTGT	FP: 2424-2444; RP: 2497-2516; Exon-1	93
	TraesCS6B02G439600	RP	CTCGGCTTTCGTTTGAACTG	FP: 2696-2716; RP: 2769-2788; Exon-3
	TraesCS6D02G383600			FP: 2769-2789; RP: 2842-2861; Exon-2
TaETR4	TraesCS6A02G329400	FP	CTCCTCATAGTTGCTGCTCTC	FP: 2128-2148; RP: 2196-2216; Exon-1	89
	TraesCS6B02G360200	RP	TTCTGGATCAGGCCGTTTATC	FP: 2286-2306; RP: 2354-2374; Exon-2
	TraesCS6D02G308300			FP: 2121-2141; RP: 2189-2209; Exon-2
TaETR5	TraesCS6A02G285800	FP	CAGCATGCGTGTCAAGTTTC	FP: 1639-1659; RP: 1861-1879; Exon- 1 & 2	123
	TraesCS6B02G314600	RP	ATGCTGCCGTTCATCATCT	FP: 1699-1718; RP: 1930-1948; Exon- 1 & 2
	TraesCS6D02G266200			FP: 1777-1796; RP: 1975-1993; Exon- 1 & 2
Ta18S rRNA	D86933 (GenBank ID)	FP	GGCTCGAAGACGATCAGATACC	FP: 19-40; RP: 148-169	151
		RP	GTTTCAGCCTTGCGACCATACT
FP: forward primer; RP: reverse primer
