# Supplementary material for: Genome-wide identification of ethylene receptor protein-coding gene families in wheat and their regulated expression during development and under multiple abiotic stresses
Source: BMC Plant Biol. 2026 Jan 26;26:347. doi: 10.1186/s12870-026-08177-7 (PMC12918298; doi:10.1186/s12870-026-08177-7)
Supplement: Supplementary file 5 — Additional file 5: Table S4. Frequency of the occurrence of cis-regulatoryelements in the promoter sequences of ETR genes of hexaploid wheat [file 12870_2026_8177_MOESM5_ESM.xlsx]

## Sheet: Sheet1
Table S4 Frequency of the occurrence of cis-elements in the promoter sequences of ETR genes of hexaploidy wheat
cis-elements	Element	Function	TaERS1A	TaERS1B	TaERS1D	TaERS2A	TaERS2B	TaERS2D	TaETR2A	TaETR2B	TaETR2D	TaETR3A	TaETR3B	TaETR3D	TaETR4A	TaETR4B	TaETR4D	TaETR5A	TaETR5B	TaETR5D
Light responsive elements	3-AF1 binding site	light responsive element	1	0	0	0	0	0	0	0	0	0	0	0	0	0	0	0	0	0
	AE-box	part of a module for light response	0	0	1	0	0	0	0	0	0	0	0	1	1	0	0	1	0	1
	ATCT-motif	part of a conserved DNA module involved in light responsiveness	0	0	0	0	1	0	0	0	0	1	1	3	1	1	1	0	0	0
	Box 4	part of a conserved DNA module involved in light responsiveness	0	0	0	0	0	0	0	0	0	1	0	0	1	1	4	1	0	0
	G-box	cis-acting regulatory element involved in light responsiveness	0	3	3	0	1	1	0	1	1	0	0	1	2	2	1	3	4	2
	GA-motif	part of a light responsive element	0	0	0	0	0	0	1	0	0	0	0	0	0	0	0	0	0	0
	GATA-motif	part of a light responsive element	0	0	0	0	1	0	1	2	0	0	1	0	0	0	1	0	1	1
	GT1-motif	light responsive element	1	0	0	2	1	1	0	0	0	0	0	0	0	1	0	0	0	0
	I-box	part of a light responsive element	0	0	0	0	0	0	0	1	0	0	0	0	0	0	0	0	1	1
	MRE	MYB binding site involved in light responsiveness	0	0	0	1	2	1	0	0	0	0	0	0	1	1	1	0	0	0
	Sp1	light responsive element	3	4	5	1	0	0	2	1	2	2	3	4	0	0	0	0	0	0
	TCCC-motif	part of a light responsive element	0	1	0	0	0	0	0	0	0	1	1	1	0	0	0	0	0	1
	TCT-motif	part of a light responsive element	0	0	0	2	1	1	2	1	2	0	0	0	2	2	0	0	0	1
	chs-CMA2a	part of a light responsive element	0	1	0	0	0	0	0	0	0	1	0	0	0	0	0	0	0	0
Hormone responsive elements	ABRE	cis-acting element involved in the abscisic acid responsiveness	0	3	1	0	0	0	0	2	1	0	1	0	2	1	2	3	4	2
	AuxRR-core	is-acting regulatory element involved in auxin responsiveness	0	0	0	0	0	0	0	0	0	3	0	0	0	0	0	1	1	1
	CGTCA-motif	cis-acting regulatory element involved in the MeJA-responsiveness	2	1	1	0	1	0	0	1	2	1	0	0	1	0	0	0	3	2
	GARE-motif	gibberellin-responsive element	0	0	0	1	0	0	0	0	0	0	0	0	2	2	1	0	1	0
	P-box	gibberellin-responsive element	0	0	1	2	1	2	0	0	0	1	1	1	0	0	0	0	0	0
	TCA-element	cis-acting element involved in salicylic acid responsiveness	0	0	0	1	0	1	1	0	1	0	0	0	1	0	1	0	1	0
	TGACG-motif	cis-acting regulatory element involved in the MeJA-responsiveness	2	1	1	0	1	0	0	1	1	1	0	0	1	0	0	0	3	1
	MYB binding site	ABA-response and also interact with other transcription factors	2	1	2	2	1	2	2	3	4	1	3	1	5	5	6	1	4	0
	ERE	etylne responsive	1	0	1	1	1	0	0	1	3	1	0	3	0	0	0	1	0	0
	JERE	jasmonate-responsive elements (JERE)	0	0	0	0	0	0	0	0	0	0	0	0	0	1	0	0	0	0
	TGA-element	auxin-responsive element	1	0	0	1	0	1	0	0	0	1	0	0	0	0	0	1	0	0
Anerobic induction elements	ARE	cis-acting regulatory element essential for the anaerobic induction	0	1	0	3	4	3	4	4	6	1	0	1	2	3	2	2	4	1
	GC-motif	enhancer-like element involved in anoxic specific inducibility	1	2	2	1	0	1	0	0	0	1	1	1	0	0	0	0	0	1
Tissue specific elements	CAT-box	cis-acting regulatory element related to meristem expression	2	0	0	1	0	0	0	1	0	0	0	0	1	0	0	1	1	1
	GCN4_motif	cis-regulatory element involved in endosperm expression	1	0	0	0	0	0	0	1	0	0	0	0	0	0	0	0	0	0
	CCGTCC motif	meristem-specific activation were predominant among these genes	4	5	3	0	0	0	2	4	4	0	2	0	0	0	0	0	1	0
	CCGTCC motif	a cis-acting regulatory element related to meristem specific activation	4	5	3	0	0	0	2	4	4	5	2	5	0	0	0	0	1	0
	AC-I	involved in xylem specific expression	0	0	0	0	0	0	1	0	0	0	0	0	1	0	0	0	0	0
	AC-II	involved in xylem specific expression	0	0	0	0	0	0	1	0	0	0	0	0	0	0	0	0	0	0
	RY-element	cis-acting regulatory element involved in seed-specific regulation	0	0	0	0	0	0	0	0	0	0	0	0	1	0	0	0	0	0
Stress responsive elements	LTR	cis-acting element involved in low-temperature responsiveness	1	1	1	0	0	2	1	0	2	2	0	2	1	0	0	0	0	4
	MBS	MYB binding site involved in drought-inducibility	1	1	1	0	0	0	2	1	1	2	0	1	0	2	2	0	2	0
	TC-rich repeats	cis-acting element involved in defense and stress responsiveness	0	0	0	0	0	1	0	1	0	0	0	0	0	1	0	0	1	0
	W box	Wound responsive	1	1	1	4	3	5	0	0	0	0	0	0	1	2	1	0	1	0
	WRE3	Wound responsive	0	0	0	0	0	0	1	3	1	3	2	2	0	1	1	0	0	0
	DRE1	a dehydration-responsive element	0	0	0	0	0	0	0	0	0	0	1	0	1	0	0	0	0	0
	MYB recognition site	MYB recognition sites function as cis-acting elements in the drought-induced expression	3	5	4	2	0	1	0	0	0	1	1	1	0	0	0	0	1	1
	DRE core	element that regulates cold- and dehydration-responsive	2	3	2	0	1	0	0	0	0	0	1	2	0	2	1	0	0	0
	as-1	oxidative stress-responsive element	2	1	1	0	1	0	0	1	2	1	0	0	1	0	0	0	3	2
	WUN-motif	Wound responsive	0	0	0	2	1	2	0	0	0	0	0	0	0	0	0	1	0	0
Cell cycle elements	E2F1	cell division cycle	0	0	0	0	0	0	0	0	0	0	0	0	0	1	0	0	0	0
	E2Fb	cell division cycle	0	0	0	0	0	0	0	0	0	0	0	0	0	0	1	0	0	0
Metabolism specifc elements	O2-site	cis-acting regulatory element involved in zein metabolism regulation	1	0	0	1	0	0	0	3	0	0	1	0	0	0	0	0	0	0
	MBS I	MYB binding site involved in flavonoid biosynthetic genes regulation	0	0	0	0	0	0	0	0	0	0	0	0	0	0	0	0	0	1
Core elements	A-box	cis-acting regulatory element	4	5	3	0	0	0	2	4	4	0	2	5	0	0	0	0	1	0
	CAAT-box	common cis-acting element in promoter and enhancer regions	8	9	6	12	18	13	28	21	20	22	20	22	21	14	14	10	10	6
	TATA-box	core promoter element around -30 of transcription start	1	4	7	16	19	7	4	6	11	8	0	6	19	30	24	22	2	3
Other responsive elements	AAGAA-motif	not available (n/a)	0	0	0	1	1	2	7	8	4	0	2	1	1	2	1	0	0	1
	AT-rich element	binding site of AT-rich DNA binding protein (ATBP-1)	0	0	0	0	1	0	0	0	0	0	0	0	0	0	0	0	0	0
	CARE	n/a	0	0	1	0	0	0	0	0	0	0	0	0	0	0	0	0	0	0
	CCAAT-box	MYBHv1 binding site	3	5	4	0	0	2	0	0	0	1	0	1	0	0	0	0	0	1
	MYB-like sequence	n/a	1	0	1	0	0	2	0	0	1	1	1	1	0	2	3	1	0	0
	MYC	play important roles in plant growth and development	0	2	0	0	2	0	4	2	3	4	3	5	2	3	2	1	5	4
	Myb	widely distributed in plants and have been implicated in the ABA-response and also interact with other transcription factors	1	2	0	0	0	0	4	2	2	3	1	2	2	2	3	1	3	0
	NON	na	2	4	3	0	0	0	0	0	0	0	0	0	0	0	0	0	0	0
	STRE	na	4	4	3	2	0	1	5	0	3	3	5	6	0	0	0	1	4	1
	Unnamed__1	na	5	4	4	1	0	1	0	3	2	1	3	1	3	2	2	1	4	2
	Unnamed__2	na	1	0	0	1	1	1	0	0	0	1	2	1	1	1	1	0	0	0
	Unnamed__4	na	21	24	18	19	7	13	29	31	33	17	29	23	20	15	11	10	16	16
	dOCT	na	0	0	0	0	0	0	0	0	0	1	0	0	0	0	0	0	0	0
	box S	na	1	0	0	0	0	0	0	0	0	0	0	1	1	0	0	0	0	0
	plant_AP-2-like	na	0	0	0	0	0	0	0	0	0	0	0	0	0	1	0	0	0	0
	Y-box	na	0	0	0	0	0	0	0	0	0	0	0	0	0	0	1	0	0	0
na = not avilable
